# Supplementary material for: Heart Failure Severity Closely Correlates with Intestinal Dysbiosis and Subsequent Metabolomic Alterations
Source: Biomedicines. 2022 Mar 30;10(4):809. doi: 10.3390/biomedicines10040809 (PMC9033061; doi:10.3390/biomedicines10040809)
Supplement: Supplementary file 1 [file biomedicines-10-00809-s001.zip]

Archive with 2 entries (2 files):
- Gut microbiome Supplementary data_25.02.2022.pdf
- Rangrez-Gut microbiome_Supplementary_Table1.xlsx
